# Supplementary material for: Aging‐induced Alternation in the Gut Microbiota Impairs Host Antibacterial Defense
Source: Adv Sci (Weinh). 2025 Jan 10;12(12):2411008. doi: 10.1002/advs.202411008 (PMC11948050; doi:10.1002/advs.202411008)
Supplement: Supplementary file 2 — Supporting Information [file ADVS-12-2411008-s001.xlsx]

## Sheet: Table S1
Table S1 Metadata information for the volunteers participated in this study.
Sample-id	Sample_type1	Sample_type2	Age	Group	WBC (G/L)	ALT (U/L)	AST (U/L)	Stool For Routine
Y1	feces	Plasma	40	Young adult	5.82	5.7	11.3	Normal
Y2	feces	Plasma	29	Young adult	9.92	30.8	23.8	Normal
Y3	feces	Plasma	38	Young adult	5.34	19.4	13.4	Normal
Y4	feces	Plasma	28	Young adult	4.06	4.4	9.8	Normal
Y5	feces	Plasma	33	Young adult	9.29	37	32	Normal
Y6	feces	Plasma	36	Young adult	9.2	6.9	9.8	Normal
Y7	feces	Plasma	36	Young adult	6.27	18.3	13.7	Normal
Y8	feces	Plasma	39	Young adult	6.84	47.6	18.9	Normal
Y9	feces	Plasma	32	Young adult	6.06	4.4	9.1	Normal
Y10	feces	Plasma	32	Young adult	5.11	6.9	16	Normal
Y11	feces	Plasma	36	Young adult	5.05	11.5	21.9	Normal
Y12	feces	Plasma	21	Young adult	7.27	10.7	16	Normal
Y13	feces	Plasma	40	Young adult	9.28	56.9	32.5	Normal
Y14	feces	Plasma	39	Young adult	3.34	36	21.1	Normal
Y15	feces	Plasma	39	Young adult	10.01	51	28.2	Normal
Y16	feces	Plasma	23	Young adult	12.06	29	21.2	Normal
Y17	feces	Plasma	37	Young adult	7.65	47.5	23.8	Normal
Y18	feces	Plasma	24	Young adult	8.23	20	21.6	Normal
Y19	feces	Plasma	36	Young adult	4.55	16.7	27.3	Normal
Y20	feces	Plasma	31	Young adult	6.29	20.3	20.1	Normal
Y21	feces	Plasma	33	Young adult	5.11	8.3	8.1	Normal
Y22	feces	Plasma	30	Young adult	4.53	13.3	20.6	Normal
Y23	feces	Plasma	33	Young adult	9.84	12.3	12.5	Normal
Y24	feces	Plasma	35	Young adult	19.93	26.4	19.1	Normal
Y25	feces	Plasma	32	Young adult	9.57	14.3	12.3	Normal
Y26	feces	Plasma	24	Young adult	4.34	23.8	15.9	Normal
Y27	feces	Plasma	32	Young adult	6.14	29	15.8	Normal
Y28	feces	Plasma	33	Young adult	11.78	26	17.8	Normal
Y29	feces	Plasma	26	Young adult	5.34	9.5	14.6	Normal
Y30	feces	Plasma	38	Young adult	6.13	13.6	16	Normal
Y31	feces	Plasma	36	Young adult	15.05	9.9	16.3	Normal
Y32	feces	Plasma	25	Young adult	4.95	49.1	22.4	Normal
Y33	feces	Plasma	30	Young adult	7.59	8.9	11.1	Normal
Y34	feces	Plasma	30	Young adult	2.88	39.2	42.5	Normal
Y35	feces	Plasma	34	Young adult	6.95	17.6	14.3	Normal
Y36	feces	Plasma	36	Young adult	7.57	9.4	12.9	Normal
Y37	feces	Plasma	36	Young adult	7.9	14.2	15.1	Normal
Y38	feces	Plasma	26	Young adult	8.51	8.7	11	Normal
Y39	feces	Plasma	36	Young adult	6.69	11.8	14.4	Normal
Y40	feces	Plasma	36	Young adult	9.62	9.9	10.9	Normal
A1	feces	Plasma	72	Old adult	4.99	7.7	13.5	Normal
A2	feces	Plasma	88	Old adult	5.07	28.5	53.6	Normal
A3	feces	Plasma	70	Old adult	15.03	7.5	16.5	Normal
A4	feces	Plasma	73	Old adult	9.11	6.2	12.9	Normal
A5	feces	Plasma	67	Old adult	8	9.6	23.1	Normal
A6	feces	Plasma	72	Old adult	8.38	21.1	23.4	Normal
A7	feces	Plasma	78	Old adult	8.14	8.3	21.1	Normal
A8	feces	Plasma	78	Old adult	10.35	16.3	20.3	Normal
A9	feces	Plasma	69	Old adult	29.1	16.7	15.7	Normal
A10	feces	Plasma	82	Old adult	14	20.1	19.3	Normal
A11	feces	Plasma	85	Old adult	6.44	22.5	28.6	Normal
A12	feces	Plasma	65	Old adult	7.87	20.1	23	Normal
A13	feces	Plasma	87	Old adult	9.62	10.7	9.8	Normal
A14	feces	Plasma	81	Old adult	16.31	1.9	12.2	Normal
A15	feces	Plasma	91	Old adult	3.58	11.5	20.3	Normal
A16	feces	Plasma	85	Old adult	6.51	15.2	14.2	Normal
A17	feces	Plasma	87	Old adult	6.03	6	12.8	Normal
A18	feces	Plasma	86	Old adult	6.39	3	22.7	Normal
A19	feces	Plasma	85	Old adult	6.88	14	21	Normal
A20	feces	Plasma	72	Old adult	7.46	7.9	19.2	Normal
A21	feces	Plasma	80	Old adult	6.97	10.9	16.5	Normal
A22	feces	Plasma	73	Old adult	6.7	13.2	15.5	Normal
A23	feces	Plasma	70	Old adult	10.84	14.5	15.5	Normal
A24	feces	Plasma	70	Old adult	4.04	20.3	15	Normal
A25	feces	Plasma	67	Old adult	8.35	9.3	14.1	Normal
A26	feces	Plasma	74	Old adult	6.53	34.3	39	Normal
A27	feces	Plasma	76	Old adult	5.21	9.6	15.5	Normal
A28	feces	Plasma	73	Old adult	6.19	75	57	Normal
A29	feces	Plasma	73	Old adult	11.98	19.6	14.8	Normal
A30	feces	Plasma	74	Old adult	3.16	22.9	23.9	Normal
A31	feces	Plasma	77	Old adult	10.4	28.2	32.6	Normal
A32	feces	Plasma	85	Old adult	13.29	23.5	25.3	Normal
A33	feces	Plasma	82	Old adult	8.08	3.6	15	Normal
A34	feces	Plasma	69	Old adult	9.08	15.1	15.8	Normal
A35	feces	Plasma	74	Old adult	5.65	15.8	10.7	Normal
A36	feces	Plasma	68	Old adult	18.34	20.3	21.7	Normal
A37	feces	Plasma	75	Old adult	6.81	9.6	16.8	Normal
A38	feces	Plasma	74	Old adult	4.76	16.5	14.8	Normal
A39	feces	Plasma	83	Old adult	10.9	13.4	16.2	Normal
A40	feces	Plasma	72	Old adult	6.25	13.2	13.4	Normal
A41	feces	Plasma	80	Old adult	5.95	17.5	24.6	Normal
A42	feces	Plasma	67	Old adult	7.21	28	26.8	Normal
A43	feces	Plasma	76	Old adult	6.44	23.3	19.5	Normal
A44	feces	Plasma	81	Old adult	12.47	20.5	22.4	Normal
A45	feces	Plasma	72	Old adult	4.48	12.8	17.6	Normal
A46	feces	Plasma	67	Old adult	5.06	45.4	27.6	Normal
A47	feces	Plasma	74	Old adult	7.52	6.7	11.6	Normal
A48	feces	Plasma	67	Old adult	9	17.4	12.5	Normal
A49	feces	Plasma	72	Old adult	6.43	18.4	22.5	Normal
A50	feces	Plasma	71	Old adult	2.29	50	39.9	Normal
A51	feces	Plasma	73	Old adult	4.25	10.1	19.6	Normal
A52	feces	Plasma	76	Old adult	5.59	22.8	18.9	Normal
A53	feces	Plasma	72	Old adult	10.37	5.5	13	Normal
A54	feces	Plasma	72	Old adult	6.69	17.8	19.5	Normal
A55	feces	Plasma	74	Old adult	5.03	10.4	14.5	Normal
A56	feces	Plasma	69	Old adult	8.46	40.8	10.9	Normal
WBC, White blood cell; ALT, alanine transaminase; AST, aspartate aminotransferase

## Sheet: Table S2
Table S2 Clinical characteristics of enrolled volunteers
Characteristics	Young (n = 40)			Older (n = 56)			p value
Sexmale (%)	17 (42.5)			21 (37.5)
	mean	Std. Error	95% CI	mean	Std. Error	95% CI
Age, y	32.75	0.8004	31.13 - 34.37	75.45	0.8637	73.72 - 77.18	<0.0001
WBC, G/L	7.552	0.5141	6.512 - 8.591	8.215	0.5775	7.057 - 9.372	0.415
ALT, U/L	20.91	2.299	16.26 - 25.55	17.7	1.677	14.34 - 21.06	0.2507
AST, U/L	17.88	1.146	15.56 -20.19	20.24	1.244	17.75 - 22.74	0.1824
WBC, White blood cell; ALT, alanine transaminase; AST, aspartate aminotransferase

## Sheet: Table S3
Table S3 Primers used in this study
Gene/Bacteria	Sequence
Fgr-mouse	Forward: CGGCTGAAGAACGCTATTACC
	Reverse: GGGCGACGAATATGGTCACTC
Fgr-human	Forward: GGGCAGCAGACCACTATGG
	Reverse: CCAGGGTTGATGGCCTGAG
ampB	Forward: ATTAATGTTAAAGAAAAGAT
	Reverse: GTGCTTTTAATATGTTTTCGTT
P. goldsteinii	Forward: AAGCGTTAAGTAATCCACCTGG
	Reverse: CCACTCCGGTCCGAATGC
16S	Forward: GTGSTGCAYGGYTGTCGTCA
	Reverse: ACGTCRTCCMCACCTTCCTC
18S-mouse	Forward: AGTCCCTGCCCTTTGTACACA
	Reverse: CGATCCGAGGGCCTCACTA
18S-human	Forward: AGGAATTCCCAGTAAGTGCG
	Reverse: GCCTCACTAAACCATCCAA
